# Supplementary material for: Adults of Sun Coral Tubastraea coccinea (Lesson 1829) Are Resistant to New Antifouling Biocides
Source: Toxics. 2024 Jan 6;12(1):44. doi: 10.3390/toxics12010044 (PMC10818711; doi:10.3390/toxics12010044)
Supplement: Supplementary file 1 [file toxics-12-00044-s001.zip]

Archive with 1 entries (1 files):
- toxics-2800443-supplementary.pdf
